# Supplementary material for: Key factors in developing effective digital health promotion tools for cancer prevention and health behavior change in adolescence through a multi-country survey
Source: BMC Public Health. 2026 Feb 21;26:1023. doi: 10.1186/s12889-026-26412-6 (PMC13032310; doi:10.1186/s12889-026-26412-6)
Supplement: Supplementary file 1 — Supplementary Material 1. [file 12889_2026_26412_MOESM1_ESM.xlsx]

## Sheet: Sheet 1
Response ID
